# Supplementary material for: The new visceral adiposity index outperforms traditional obesity indices as a predictor of subclinical renal damage in Chinese individuals: a cross-sectional study
Source: BMC Endocr Disord. 2023 Apr 7;23:78. doi: 10.1186/s12902-023-01330-5 (PMC10080835; doi:10.1186/s12902-023-01330-5)
Supplement: Supplementary file 1 — Additional file 1. [file 12902_2023_1330_MOESM1_ESM.xlsx]

## Sheet: Sheet1
Supplementary Table 1 Association between various variables and the risk of SRD
Variables	OR	95% CI	P value	VIF
NVAI tertiles	-	-	-	1.638
Sex	2.589	1.641, 4.085	<0.001	3.08
Smoking	1.533	1.037, 2.265	0.032	2.23
Alcohol drinking	0.923	0.673, 1.266	0.618	1.377
Diabetes mellitus	3.515	2.214, 5.579	<0.001	1.04
Heart rate	1.025	1.013, 1.038	<0.001	1.063
TBA	1.02	0.999, 1.043	0.067	1.096
GPT	1.004	0.990, 1.018	0.596	2.868
GOT	1.003	0.978, 1.028	0.813	2.571
TC	1.447	1.159, 1.806	0.001	2.699
LDL	0.641	0.484, 0.849	0.002	2.724
Serum UA	1.001	0.999, 1.003	0.213	1.706
Urine UA	1	1.000, 1.000	0.138	1.024
CI, confidence interval; GOT, glutamic oxaloacetic transaminase; GPT, glutamic pyruvic transaminase;
LDL, low-density lipoprotein; NVAI, new visceral adiposity index; OR, odds ratio; TBA, total bile acid;
TC, total cholesterol; UA, uric acid; VIF, variance inflation factor.
